# Supplementary material for: Single-cell transcriptomics reveals cellular and genetic mechanisms of alpine adaptation in Rosa sericea
Source: Front Plant Sci. 2026 Feb 19;17:1733247. doi: 10.3389/fpls.2026.1733247 (PMC12960625; doi:10.3389/fpls.2026.1733247)
Supplement: Supplementary file 2 [file Table1.xlsx]

## Sheet: Supplementary Table S1
Table S1. Cell number and gene median of single-cell transcriptome data in Rosa sericea (R-se)
Cells	R-se1	R-se2	R-se3
Estimated Number of Cells	9368	10434	12156
Mean Reads per Cell	39202	36182	37769
Median Genes per Cell	1236	1023	1118
Fraction Reads in Cells	0.872	0.827	0.895
Total Genes Detected	29005	27628	28517
Median UMI Counts per Cell	2040	1703	1973
Note: R-se1, R-se2, and R-se3 represent biological replicate 1, biological replicate 2, and biological replicate 3, respectively.

## Sheet: Supplementary Table S2
Table S2. Cell number before and after filtering of single-cell transcriptome data
	R-se1	R-se2	R-se3
ALL Cells	9368	10434	12156
Multiplets	3	77	80
MT Cells	0	0	0
nFeature	0	0	2
nCount	0	0	0
Keep Cells	9365	10357	12074
Keep genes	26033	24546	25514
Median Genes per Keep Cell	1236	1019	1115
Note:
R-se1, R-se2, and R-se3 represent biological replicate 1, biological replicate 2, and biological replicate 3, respectively.
ALL Cells：All cells, which is the number of cells analyzed by Cell Ranger count
Mutiplets: The number of cells predicted to be multiply cells
MT Cells: The number of cells whose mitochondrial gene ratio exceeds the threshold
nFeature: The number of cells whose gene detection count exceeds the threshold
nCount: The number of cells whose gene expression levels in the cell exceed the threshold.
Keep Cells: The number of cells retained after filtering
Keep Genes: The total number of genes of the retained cells
Median Genes per Keep Cell: Median number of genes per cell in the retained cell

## Sheet: Supplementary Table S3
Table S3. Marker genes for celltypes annotation of Rosa sericea leaves
plant tissue	cluster	cell types	marker genes	p_val	avg_log2FC	pct.1	pct.2	p_val_adj	doi
Leaf	0,1	Mesophyll cell	Chr01.g00644（AT4G26530-FBA5）	0	2.81403	0.643	0.13	0	10.1093/plcell/koac167, 10.1093/plphys/kiab489, 10.1016/j.devcel.2021.02.021
	0,12	Mesophyll cell	Chr06.g35397（AT2G47180-GolS1）	0	2.74197	0.76	0.186	0	10.1126/sciadv.abg8466
	0,1,4	Mesophyll cell	Chr04.g23609（AT2G39730-RCA）	0	1.87941	0.867	0.335	0	10.1093/plcell/koaa060, 10.1093/plcell/koac167
	0,1,4	Mesophyll cell	Chr01.g05418（AT3G14420-GOX1）	0	1.70393	0.861	0.354	0	10.1093/plcell/koaa060, 10.1016/j.devcel.2021.02.021,10.1093/plphys/kiab489, 10.1126/sciadv.abg8466, 10.1093/plcell/koac167
	0,1,4	Mesophyll cell	Chr03.g16228（AT3G61470-LHCA2）	0	1.50484	0.746	0.37	0	10.1093/plcell/koaa060, 10.1126/sciadv.abg8466, 10.1016/j.devcel.2021.02.021
	0,1,4	Mesophyll cell	Chr04.g23950（AT3G54890-LHCA1）	0	1.3911	0.807	0.395	0	10.1093/plcell/koac167, 10.1016/j.devcel.2021.02.021
	1	Mesophyll cell	Chr02.g09709（AT2G34420-LHB1B2）	0	2.22252	0.846	0.331	0	10.1093/plcell/koaa060, 10.1126/sciadv.abg8466, 10.1016/j.devcel.2021.02.021, 10.1093/plphys/kiab489
	2	Epidermis cell	Chr06.g38026（AT4G13840-CER26）	0	5.90904	0.698	0.136	0	10.1093/plphys/kiab489, 10.1016/j.devcel.2021.02.021, 10.1093/plcell/koaa060
	2,14,16,19,21	Epidermis cell	Chr07.g44573（AT1G56580-SVB）	0	2.74343	0.901	0.314	0	10.1093/plcell/koaa060, 10.1093/plphys/kiab489, 10.1016/j.devcel.2021.02.021, 10.1093/plcell/koac167
	3	Epidermis cell	Chr06.g35239（AT1G22360-UGT85A2）	0	4.03947	0.482	0.108	0	10.1093/plcell/koaa060, 10.1093/plphys/kiab489
	3	Epidermis cell	Chr04.g24575（AT5G25610-RD22）	0	3.96683	0.518	0.151	0	10.1093/plphys/kiab489, 10.1093/plcell/koaa060, 10.1016/j.devcel.2021.02.021
	3	Epidermis cell	Chr07.g42931（AT4G39330-CAD9）	0	3.5342	0.611	0.148	0	10.1016/j.devcel.2021.02.021, 10.1093/plcell/koaa060, 10.1093/plphys/kiab489
	0,1,4	Mesophyll cell	Chr05.g30538（AT4G38970-FBA2）	0	1.46191	0.861	0.372	0	10.1016/j.devcel.2021.02.021, 10.1093/plphys/kiab489,10.1126/sciadv.abg8466,10.1093/plcell/koaa060,10.1093/plcell/koac167
	0,1,4	Mesophyll cell	Chr04.g23609（AT2G39730-RCA）	0	1.87941	0.867	0.335	0	10.1093/plcell/koaa060,10.1016/j.devcel.2021.02.021,10.1093/plcell/koac167
	5,18	Epidermis cell	Chr02.g09752（AT2G42840-PDF1）	0	4.06549	0.918	0.117	0	10.1016/j.devcel.2021.02.021,10.1016/j.molp.2020.06.010
	2,5,14	Epidermis cell	Chr05.g34164（AT1G75900-GGL13）	0	2.99492	0.873	0.216	0	10.1093/plcell/koaa060,10.1016/j.devcel.2021.02.021,10.1093/plphys/kiab489
	6	Mesophyll cell	Chr04.g28498（AT1G52400-BGLU18）	0	4.06375	0.565	0.155	0	10.1093/plcell/koaa060
	6	Mesophyll cell	Chr02.g11879（AT4G03520-ATHM2）	0	2.86427	0.813	0.237	0	10.1093/plcell/koaa060,10.1093/plcell/koac167,10.1093/plphys/kiab489,10.1016/j.devcel.2021.02.021,10.1126/sciadv.abg8466
	7	Meristematic cell	Chr07.g44751（AT4G27230-HTA2）	0	5.88017	0.974	0.162	0	10.1016/j.devcel.2021.02.021
	7	Meristematic cell	Chr05.g33105（AT1G08880-H2AXA）	0	6.37986	0.971	0.109	0	10.1016/j.xplc.2022.100306
	7	Meristematic cell	Chr04.g23837（AT3G53730）	0	6.5838	0.953	0.142	0	10.1016/j.xplc.2022.100306,10.1111/tpj.15719
	8	Proliferating cell	Chr02.g11815（AT1G03780-TPX2）	0	10.2893	0.785	0.047	0	10.1016/j.devcel.2021.02.021,10.1016/j.devcel.2021.03.014,10.1093/plphys/kiab489
	8	Proliferating cell	Chr05.g33800（AT5G25090-ENODL13）	0	7.45961	0.844	0.063	0	10.1016/j.devcel.2021.02.021,10.1093/plcell/koac167,10.1093/plphys/kiab489
	8	Proliferating cell	Chr07.g45430（AT5G16250）	0	7.21566	0.83	0.073	0	10.1016/j.devcel.2021.02.021,10.1093/plcell/koac167
	9	Epidermis cell	Chr06.g37203（AT1G24020-MLP423）	0	5.05648	0.654	0.155	0	10.1093/plphys/kiab489,10.1016/j.devcel.2021.02.021
	9	Epidermis cell	Chr03.g17489（AT3G54200-NHL39）	0	4.38849	0.717	0.131	0	10.1093/plphys/kiab489,10.1016/j.devcel.2021.02.021,10.1093/plcell/koaa060
	10	Phloem parenchyma cell	Chr05.g29477（AT4G08850-MIK2）	0	7.15102	0.811	0.105	0	10.1111/tpj.15719
	10	Phloem parenchyma cell	Chr06.g35995（AT2G23950-CIK2）	0	5.42011	0.725	0.138	0	10.1093/plphys/kiab489
	10	Phloem parenchyma cell	Chr05.g32075（AT5G48500）	0	5.98377	0.833	0.149	0	10.1093/plcell/koac167,10.1093/plcell/koac167,10.1093/plcell/koaa060
	11	Xylem cell	Chr06.g35219（AT2G37870）	0	9.85098	0.686	0.081	0	10.1016/j.xplc.2022.100306
	11	Xylem cell	Chr03.g15999（AT3G18280-TED4）	0	6.50953	0.704	0.091	0	10.1111/tpj.15719,10.1016/j.xplc.2022.100306
	12	Mesophyll cell	Chr02.g14620（AT2G45220-PME17）	0	5.08273	0.613	0.151	0	10.1111/tpj.15719
	12	Mesophyll cell	Chr07.g42884（AT1G68620）	1.71434e-78	3.49313	0.482	0.133	3.42869e-75	10.1126/sciadv.abg8466,10.1111/tpj.15719
	0,12	Mesophyll cell	Chr01.g06859（AT2G34070-TBL37）	1.1419e-297	2.28833	0.559	0.167	2.28381e-294	10.1093/plphys/kiab489,10.1016/j.xplc.2022.100306,10.1111/tpj.15719
	13	Epidermis cell	Chr06.g40493（AT3G01680-SEOR1）	0	1.88156	0.865	0.169	0	10.1093/plcell/koaa060
	13	Epidermis cell	Chr06.g39012（AT1G55020-LOX1）	0	3.8884	0.805	0.162	0	10.1093/plcell/koaa060
	14,16	Epidermis cell	Chr02.g09278（AT2G04570）	0	5.09864	0.912	0.152	0	10.1093/plcell/koaa060,10.1016/j.devcel.2021.02.021,10.1093/plphys/kiab489,10.1016/j.devcel.2021.03.014
	2,14	Epidermis cell	Chr05.g34287（AT2G26250-KCS10）	0	4.68533	0.93	0.22	0	10.1093/plphys/kiab489,10.1016/j.devcel.2021.02.021,10.1093/plcell/koaa060,10.1093/plcell/koac167,10.1016/j.devcel.2022.04.011
	15	Phloem cell	Chr01.g04584（AT2G46600）	0	11.959	0.893	0.054	0	10.1111/tpj.15719
	15	Phloem cell	Chr02.g14295（AT1G15380-GLYI4）	0	7.2741	0.956	0.113	0	10.1111/tpj.15719
	16	Epidermis cell	Chr03.g18533（AT1G25480）	0	12.2318	0.834	0.054	0	10.1093/plcell/koaa060
	16	Epidermis cell	Chr01.g03586（AT2G27385）	0	5.61746	0.973	0.202	0	10.1093/plcell/koaa060,10.1093/plphys/kiab489,10.1093/plcell/koac167,10.1016/j.devcel.2022.04.011
	17	Epidermis cell	Chr06.g39341（AT1G29670-GDSL1）	0	15.147	0.939	0.045	0	10.1093/plphys/kiab489,10.1016/j.devcel.2022.04.011,10.1016/j.devcel.2021.03.014,10.1093/plcell/koaa060,10.1093/plcell/koac167
	17	Epidermis cell	Chr02.g14499（AT1G02360）	0	12.7533	0.959	0.081	0	10.1093/plphys/kiab489,10.1093/plcell/koaa060
	18	Bundle sheath cell	Chr02.g09141（AT5G16990）	0	9.93265	0.843	0.117	0	10.1126/sciadv.abg8466
	18	Bundle sheath cell	Chr07.g43628（AT1G03870-FLA9）	0	9.12179	0.831	0.082	0	10.1093/plcell/koaa060,10.1093/plcell/koac167
	18	Bundle sheath cell	Chr05.g32326（AT2G46650-CB5-C）	0	8.13204	0.808	0.137	0	10.1093/plcell/koaa060,10.1093/plphys/kiab489,10.1093/plcell/koac167
	17,19	Epidermis cell	Chr07.g45381（AT1G13110-CYP71B7）	4.98856e-210	5.07909	0.758	0.07	9.97711e-207	10.1093/plphys/kiab489,10.1016/j.devcel.2021.02.021,10.1093/plcell/koac167,10.1093/plcell/koaa060
	19	Epidermis cell	Chr07.g44419（AT3G54200-NHL39）	0	5.70017	0.84	0.152	0	10.1093/plphys/kiab489,10.1016/j.devcel.2021.02.021,10.1093/plcell/koaa060,10.1016/j.devcel.2021.03.014
	20	Companion cell	Chr01.g06061（AT1G10155-PP2-A10）	0	8.80218	0.88	0.078	0	10.1093/plcell/koaa060,10.1016/j.devcel.2021.02.021,10.1093/plcell/koac167
	21	Epidermis cell	Chr02.g09803（AT2G30010-TBL45）	0	11.5529	0.884	0.069	0	10.1093/plphys/kiab489,10.1016/j.devcel.2021.02.021,10.1093/plcell/koaa060
	21	Epidermis cell	Chr02.g09755（AT1G53500-MUM4）	6.3e-289	9.63836	0.876	0.154	1.26e-285	10.1093/plphys/kiab489,10.1093/plcell/koac167,10.1093/plcell/koaa060,10.1016/j.devcel.2021.03.014,10.1016/j.devcel.2021.02.021
	21	Epidermis cell	Chr06.g35939（AT3G02250-RRT2）	4.73e-271	10.7623	0.834	0.079	9.47e-268	10.1016/j.devcel.2021.03.014,10.1093/plcell/koaa060
Leaf epidermal tissue	2,3	Epidermal pavement cell	Chr02.g10618(AT3G16240-DELTA-TIP)	0	3.53502	0.831	0.195	0	10.1093/plcell/koac167,10.1126/sciadv.abg8466
	1,3,10,17	Epidermal pavement cell	Chr06.g35239(AT1G22360-UGT85A2)	0	2.61926	0.607	0.173	0	10.1093/plcell/koaa060,10.1093/plphys/kiab489
	2,3,8	Epidermal pavement cell	Chr07.g42372(AT5G40390-SIP1)	1.74991e-269	3.26078	0.702	0.233	3.49983e-266	10.1093/plphys/kiab489
	1,2,3,8,9,10,17,22	Epidermal pavement cell	Chr04.g23459(AT1G01620-PIP1C)	1.50651e-231	2.69466	0.672	0.283	3.01303e-228	10.1093/plcell/koac167
	8,9	Epidermal pavement cell	Chr06.g37203(AT1G24020-MLP423)	0	4.60422	0.78	0.223	0	10.1093/plphys/kiab489,10.1016/j.devcel.2021.02.021
	15,21	Guard cell	Chr01.g02218(AT2G28410)	5.71831e-119	8.25755	0.995	0.094	1.14366e-115	10.1093/plphys/kiab489
	13,21	Guard cell	Chr03.g17514(AT4G01370-MPK4)	0	8.75042	0.892	0.098	0	10.1093/plcell/koaa060,10.1126/sciadv.abg8466
	13,15,21	Guard cell	Chr05.g33278(AT3G62820-PMEI18)	0	5.67248	0.957	0.18	0	10.1016/j.devcel.2022.04.011,10.1016/j.devcel.2021.02.021,10.1016/j.devcel.2021.03.014,10.1126/sciadv.abg8466,10.1093/plphys/kiab489,10.1093/plcell/koac167
	0,4,5,6,7,11,14,18,20	Guard cell	Chr07.g45272(AT5G18430-GGL26)	0	2.37291	0.954	0.35	0	10.1093/plphys/kiab489
	4,5,6,7,11,13,14,18,20,21	Guard cell	Chr03.g17016(AT3G48460-SFAR4)	0	2.79819	0.842	0.259	0	10.1016/j.devcel.2021.02.021
	19	Guard cell	Chr04.g25469(AT2G44740-CYCP4;1)	7.11e-139	11.2383	0.843	0.242	1.42e-135	10.1093/plphys/kiab489
	13,19,21	Guard cell	Chr03.g17288(AT4G23920-UGE2)	1.79525e-115	9.23071	0.984	0.206	3.5905e-112	10.1093/plphys/kiab489,10.1016/j.devcel.2021.02.021
	0	Guard cell	Chr06.g35616(AT1G71050-HIPP20)	0	3.04849	0.744	0.174	0	10.1093/plcell/koaa060,10.1016/j.devcel.2021.02.021
	12	Trichome cell	Chr02.g11675(AT3G15030-TCP4)	3.28164e-163	3.50542	0.72	0.262	6.56328e-160	10.1111/pbi.13167,10.1111/tpj.13772
	12,16	Trichome cell	Chr01.g07556(AT2G37260-TTG2)	1.55346e-55	3.97867	0.659	0.212	3.10692e-52	10.1105/tpc.001404,10.1105/tpc.114.129379,10.1111/pbi.13167,10.3390/ijms20205014

## Sheet: Supplementary Table S4
Table S4. 724 hub genes from eight modules
gene_name (TAIR 10)	gene_name (Rosa sericea)	module	kME
RD19	Chr05.g30377	R-se1	0.829756
AT1G07890	Chr01.g01934	R-se1	0.780814
ASPG1	Chr03.g16468	R-se1	0.776833
AT3G11780	Chr07.g42957	R-se1	0.773154
BTI2	Chr03.g17457	R-se1	0.757469
AT3G02360	Chr02.g08786	R-se1	0.751596
UBQ4	Chr07.g43634	R-se1	0.750461
AT2G04520	Chr02.g09303	R-se1	0.746039
AT1G75630	Chr05.g34070	R-se1	0.743114
BI1	Chr03.g18223	R-se1	0.738855
CI51	Chr06.g36534	R-se1	0.728793
ERD4	Chr01.g06397	R-se1	0.72422
AT1G01090	Chr04.g24200	R-se1	0.723076
AT1G11910	Chr02.g09171	R-se1	0.722065
SCPL49	Chr04.g24055	R-se1	0.719719
AT1G42960	Chr03.g19194	R-se1	0.714608
AtCDC48C	Chr07.g43562	R-se1	0.71301
SCP2	Chr05.g34582	R-se1	0.709193
AT4G17670	Chr03.g18374	R-se1	0.703606
AT3G23600	Chr06.g37607	R-se1	0.702813
ERD9	Chr06.g35247	R-se1	0.701847
AT1G07390	Chr03.g18969	R-se1	0.699581
AT4G31340	Chr05.g34359	R-se1	0.695491
ACP5	Chr06.g37453	R-se1	0.695386
BPS2	Chr04.g24526	R-se1	0.694722
AT1G49430	Chr05.g29906	R-se1	0.691671
LTPG1	Chr06.g36617	R-se1	0.690908
AT5G19290	Chr04.g23969	R-se1	0.69088
AT3G12490	Chr04.g27111	R-se1	0.686085
AT4G31130	Chr05.g34981	R-se1	0.685644
AT5G49460	Chr06.g37085	R-se1	0.685416
AT2G36320	Chr07.g43268	R-se1	0.683079
AT2G17420	Chr02.g14578	R-se1	0.681655
AT5G19590	Chr02.g15132	R-se1	0.681248
AT2G37110	Chr07.g43663	R-se1	0.680953
BCCP2	Chr02.g08621	R-se1	0.677736
AT3G24170	Chr06.g40788	R-se1	0.675109
CER10	Chr04.g23671	R-se1	0.6736
SLD2	Chr04.g24463	R-se1	0.672823
CCP2	Chr05.g33370	R-se1	0.67275
UGT88A1	Chr04.g22740	R-se1	0.671847
TT5	Chr04.g23824	R-se1	0.671521
AT4G13530	Chr05.g28727	R-se1	0.671453
SDH2-2	Chr02.g08032	R-se1	0.667397
AT5G17165	Chr04.g22384	R-se1	0.667062
AT3G62580	Chr03.g22258	R-se1	0.665022
RAD52-2	Chr06.g36832	R-se1	0.663666
FLA17	Chr07.g42919	R-se1	0.661807
AT5G19990	Chr02.g15255	R-se1	0.66129
D6PKL2	Chr02.g08095	R-se1	0.661217
AT2G21520	Chr05.g30282	R-se1	0.660899
AT1G24360	Chr06.g36516	R-se1	0.660261
AT2G39780	Chr05.g32001	R-se1	0.65791
AT3G51730	Chr07.g44295	R-se1	0.657888
NADP-ME4	Chr02.g10558	R-se1	0.657596
AT3G01850	Chr02.g07918	R-se1	0.657566
AT1G66240	Chr04.g26585	R-se1	0.656506
AT4G27435	Chr01.g04716	R-se1	0.655061
AT4G08230	Chr05.g33380	R-se1	0.65432
PDIL1-4	Chr01.g02190	R-se1	0.653499
AT1G67360	Chr06.g36601	R-se1	0.653217
AT3G56130	Chr04.g23309	R-se1	0.653197
SHM4	Chr06.g38045	R-se1	0.652455
AT2G34590	Chr01.g06469	R-se1	0.652228
CB5-B	Chr06.g40759	R-se1	0.652211
AT2G38040	Chr07.g44055	R-se1	0.652005
ATB2	Chr06.g38312	R-se1	0.649972
PDE345	Chr06.g36254	R-se1	0.649013
AT4G33580	Chr05.g30905	R-se1	0.647899
AT5G58060	Chr02.g15588	R-se1	0.646412
AT1G19130	Chr02.g14693	R-se1	0.646056
AT5G35160	Chr02.g15549	R-se1	0.645871
AT1G27000	Chr06.g35664	R-se1	0.643353
AT1G33970	Chr03.g20515	R-se1	0.643216
AT1G76880	Chr03.g16717	R-se1	0.641079
IPP1	Chr07.g45374	R-se1	0.640186
AT1G78600	Chr01.g05220	R-se1	0.640015
AT3G61050	Chr04.g24977	R-se1	0.636698
SVB	Chr07.g44569	R-se1	0.636386
AT3G57810	Chr04.g26462	R-se1	0.634298
AT5G40370	Chr02.g08154	R-se1	0.630552
AT4G21870	Chr01.g07464	R-se1	0.630517
GPX6	Chr03.g17622	R-se1	0.628215
ABCG15	Chr01.g02985	R-se1	0.626732
MPK4	Chr04.g24527	R-se1	0.626649
DGAT3	Chr06.g36865	R-se1	0.624121
MEE59	Chr01.g01310	R-se1	0.62236
SVB	Chr07.g44573	R-se1	0.622309
AT4G16155	Chr06.g37146	R-se1	0.621057
AT5G50430	Chr02.g09991	R-se1	0.617468
KCR1	Chr06.g36428	R-se1	0.616014
KNAT7	Chr03.g17746	R-se1	0.614589
AT2G45660	Chr04.g24944	R-se1	0.61427
AT4G36610	Chr02.g14096	R-se1	0.613525
AT3G22060	Chr06.g40539	R-se1	0.613498
PME3	Chr02.g10005	R-se1	0.612995
PRF5	Chr05.g34492	R-se1	0.612774
CP12-2	Chr03.g22224	R-se2	0.907615
PSBR	Chr01.g05475	R-se2	0.904042
PSBW	Chr05.g32839	R-se2	0.900794
PSBX	Chr05.g34912	R-se2	0.896085
PSBO1	Chr02.g13949	R-se2	0.89526
PSAH2	Chr02.g10690	R-se2	0.890484
AT1G44575	Chr05.g33449	R-se2	0.888156
PSAE-1	Chr05.g32432	R-se2	0.887704
AT4G01150	Chr04.g24423	R-se2	0.887683
AT1G32470	Chr03.g18521	R-se2	0.887329
2-Cys	Chr07.g43058	R-se2	0.886955
AT1G06680	Chr02.g09652	R-se2	0.885524
YCF37	Chr02.g13944	R-se2	0.884739
AT4G12800	Chr07.g45368	R-se2	0.884641
PSAD-2	Chr06.g37744	R-se2	0.881578
PSBY	Chr06.g36425	R-se2	0.879914
AT4G24770	Chr03.g17068	R-se2	0.879493
AT1G55673	Chr01.g00706	R-se2	0.877694
AT3G27830	Chr02.g08173	R-se2	0.877136
AT4G05180	Chr01.g07373	R-se2	0.876161
RPS17	Chr02.g10687	R-se2	0.875812
PSAK	Chr01.g06360	R-se2	0.875614
AT1G51400	Chr01.g02922	R-se2	0.873957
AT3G49340	Chr01.g06858	R-se2	0.87088
FED	Chr03.g19680	R-se2	0.87006
AT3G54890	Chr04.g23950	R-se2	0.868376
CRD1	Chr07.g41319	R-se2	0.865351
AT5G66190	Chr02.g14341	R-se2	0.864248
AT4G03520	Chr05.g31553	R-se2	0.863483
PSAO	Chr01.g03548	R-se2	0.862926
PSB27	Chr02.g08911	R-se2	0.862797
AT4G20360	Chr03.g17108	R-se2	0.861228
RPL24	Chr01.g04524	R-se2	0.860575
AT5G38410	Chr02.g11899	R-se2	0.860042
LHCA2	Chr06.g36607	R-se2	0.859985
PSAF	Chr01.g06114	R-se2	0.85901
AT3G47650	Chr02.g15343	R-se2	0.856848
AT4G17560	Chr03.g18217	R-se2	0.856685
AT4G03280	Chr02.g08989	R-se2	0.856083
LHB1B2	Chr01.g06578	R-se2	0.855614
PSBX	Chr02.g14786	R-se2	0.85468
CLPC1	Chr03.g16794	R-se2	0.854505
LHCB5	Chr01.g05333	R-se2	0.854505
THI1	Chr01.g04456	R-se2	0.854143
PSRP3/1	Chr02.g08892	R-se2	0.854016
PDE334	Chr05.g33664	R-se2	0.854007
LHCA4	Chr03.g16228	R-se2	0.851405
AT2G46820	Chr04.g24182	R-se2	0.851315
AT1G11860	Chr01.g07542	R-se2	0.849662
AT3G61113	Chr07.g41800	R-se2	0.849196
AT4G24770	Chr02.g08053	R-se2	0.849126
AT5G36790	Chr07.g45414	R-se2	0.848443
AT4G01310	Chr04.g24509	R-se2	0.84759
LHCB4	Chr07.g44113	R-se2	0.847223
EMB3119	Chr07.g45072	R-se2	0.845874
AT5G07020	Chr04.g27188	R-se2	0.845508
emb2394	Chr02.g09119	R-se2	0.845136
PRPL28	Chr06.g40066	R-se2	0.844965
emb2184	Chr05.g33996	R-se2	0.843636
ATPD	Chr05.g31077	R-se2	0.842832
AT1G12900	Chr02.g07773	R-se2	0.84242
PSAN	Chr02.g12331	R-se2	0.842234
TRXF2	Chr07.g45388	R-se2	0.842169
AT3G52960	Chr07.g43361	R-se2	0.841529
EMB3136	Chr05.g32645	R-se2	0.840754
RPL27	Chr02.g07881	R-se2	0.840284
AT5G35630	Chr06.g37584	R-se2	0.839878
AT5G14320	Chr05.g33339	R-se2	0.839871
AT5G08050	Chr03.g16336	R-se2	0.838857
CDSP32	Chr05.g34197	R-se2	0.838148
GSTU19	Chr01.g05437	R-se2	0.838128
RPL15	Chr06.g36144	R-se2	0.837866
AT3G54210	Chr07.g44430	R-se2	0.837699
AT4G34190	Chr05.g29448	R-se2	0.837693
AT1G60000	Chr06.g39987	R-se2	0.836779
AT4G38970	Chr05.g30538	R-se2	0.835509
AT3G14420	Chr01.g05418	R-se2	0.835135
PSB28	Chr05.g32525	R-se2	0.835125
SHM1	Chr02.g13247	R-se2	0.834227
LIL3:1	Chr03.g18241	R-se2	0.833906
LHCB6	Chr03.g20777	R-se2	0.833886
GLDP1	Chr05.g34842	R-se2	0.832157
AT5G46110	Chr01.g06948	R-se2	0.831494
AOR	Chr06.g35376	R-se2	0.831348
APG1	Chr05.g32877	R-se2	0.82967
RPS9	Chr03.g19340	R-se2	0.829186
AT1G56190	Chr01.g05677	R-se2	0.828289
AT5G65220	Chr02.g12951	R-se2	0.82782
PRPL35	Chr06.g38864	R-se2	0.827656
AT1G73885	Chr03.g16494	R-se2	0.827316
AT3G27160	Chr02.g07902	R-se2	0.827307
AT5G61410	Chr03.g16244	R-se2	0.827117
EMB3113	Chr01.g06991	R-se2	0.826666
AT2G43030	Chr04.g25798	R-se2	0.8245
AT1G74470	Chr03.g16219	R-se2	0.824477
AT2G39730	Chr01.g01485	R-se2	0.824132
Pnsl5	Chr06.g36667	R-se2	0.824042
FTRA1	Chr06.g35057	R-se2	0.823974
AT3G51880	Chr04.g23427	R-se2	0.823248
AT1G05850	Chr06.g38444	R-se3	0.789567
AT4G38580	Chr05.g28785	R-se3	0.768222
CESA6	Chr03.g19357	R-se3	0.731322
AT4G15470	Chr06.g37558	R-se3	0.723635
AT5G43150	Chr02.g11450	R-se3	0.705668
AT1G64230	Chr07.g44379	R-se3	0.697127
AT1G08830	Chr07.g44964	R-se3	0.696459
AT1G62040	Chr01.g04213	R-se3	0.695672
AT3G49720	Chr02.g13341	R-se3	0.690309
AT3G49220	Chr04.g22588	R-se3	0.687692
CEV1	Chr04.g28335	R-se3	0.684733
MAPR3	Chr04.g22887	R-se3	0.681994
AT5G16450	Chr07.g45373	R-se3	0.66689
AT4G23160	Chr05.g31464	R-se3	0.665422
AT4G17100	Chr03.g18366	R-se3	0.639314
AT4G35320	Chr05.g31941	R-se3	0.639307
AT1G56220	Chr07.g44692	R-se3	0.638297
bZIP44	Chr05.g30284	R-se3	0.624879
AT5G19860	Chr01.g00147	R-se3	0.624605
GUS2	Chr03.g16282	R-se3	0.620366
CSLA02	Chr01.g02615	R-se3	0.616275
AT1G53310	Chr01.g05051	R-se3	0.615297
XBAT31	Chr01.g01645	R-se3	0.613125
AT5G62350	Chr04.g23053	R-se3	0.611149
MTO3	Chr06.g36927	R-se3	0.609964
HB-1	Chr03.g16139	R-se3	0.606406
AT2G42320	Chr07.g42460	R-se3	0.601277
AT1G55840	Chr01.g00560	R-se3	0.598858
CB5-E	Chr04.g24248	R-se3	0.593219
AT4G34980	Chr05.g28819	R-se3	0.587601
AT5G01320	Chr07.g44167	R-se3	0.584153
AT3G43810	Chr03.g15837	R-se3	0.576825
NRB4	Chr01.g00612	R-se3	0.575996
MEE31	Chr06.g36167	R-se3	0.573375
AT2G15320	Chr05.g29457	R-se3	0.569447
AT5G55630	Chr01.g02811	R-se3	0.566995
AT4G28880	Chr02.g15088	R-se3	0.563041
AT5G54855	Chr01.g04351	R-se3	0.561674
AT1G30330	Chr01.g06403	R-se3	0.55749
ADH1	Chr05.g31541	R-se3	0.55517
LBO1	Chr07.g43916	R-se3	0.552205
AT3G05910	Chr07.g44489	R-se3	0.548511
COR413-PM2	Chr05.g29902	R-se3	0.532977
ARF19	Chr02.g14681	R-se3	0.530677
AT4G33040	Chr05.g34863	R-se3	0.524073
AHP1	Chr07.g44901	R-se3	0.521681
AT5G11420	Chr05.g33736	R-se3	0.508657
AT3G18670	Chr01.g03698	R-se3	0.507798
PIP1;4	Chr04.g23459	R-se3	0.506108
AT1G29470	Chr05.g28759	R-se3	0.504304
AT2G15580	Chr02.g15527	R-se3	0.493195
AT3G53980	Chr01.g05873	R-se3	0.491377
AT1G10200	Chr05.g34737	R-se3	0.482938
AT5G25360	Chr05.g33681	R-se3	0.477162
AT2G44940	Chr04.g25433	R-se3	0.473937
AT4G27745	Chr04.g22512	R-se3	0.46617
AT5G65650	Chr05.g33946	R-se3	0.450081
AT4G14550	Chr06.g40507	R-se3	0.444068
ACX1	Chr07.g42406	R-se3	0.441761
AT4G27190	Chr01.g02531	R-se3	0.434274
AT3G63420	Chr05.g34977	R-se3	0.425385
GH9B8	Chr02.g09215	R-se3	0.424
AT5G56520	Chr01.g00051	R-se3	0.41804
AT3G19615	Chr05.g29284	R-se3	0.416379
AT4G17190	Chr01.g07728	R-se3	0.416044
ATAUX2-11	Chr07.g45102	R-se3	0.410795
AT3G50120	Chr06.g40393	R-se3	0.407658
AT1G07650	Chr01.g06686	R-se3	0.405601
AT2G32240	Chr02.g09562	R-se3	0.404377
C2	Chr07.g41454	R-se3	0.398325
AT4G39840	Chr02.g12890	R-se3	0.397826
AT1G14340	Chr02.g08431	R-se3	0.397736
CYP716A1	Chr01.g06162	R-se3	0.396792
AT1G67750	Chr06.g36422	R-se3	0.396602
JAZ1	Chr02.g10109	R-se3	0.387638
AT4G10490	Chr02.g10422	R-se3	0.376027
AT4G12560	Chr01.g01969	R-se3	0.350497
AT4G29090	Chr02.g10522	R-se3	0.344946
AT5G38760	Chr02.g08805	R-se3	0.329201
RGL1	Chr03.g16965	R-se3	0.326907
AT1G56130	Chr01.g06135	R-se3	0.326578
AT1G54070	Chr02.g10078	R-se3	0.324888
AT5G38760	Chr02.g08804	R-se3	0.31444
AT3G42170	Chr01.g06812	R-se3	0.313603
EXPA15	Chr02.g08491	R-se3	0.306466
AT2G47710	Chr05.g33263	R-se3	0.304904
IAA19	Chr02.g10830	R-se3	0.303376
AT2G47730	Chr05.g33222	R-se3	0.30309
GASA6	Chr03.g16211	R-se3	0.290713
FAD5	Chr02.g09224	R-se3	0.285725
XTH8	Chr01.g07421	R-se3	0.266082
UGT85A1	Chr06.g35239	R-se3	0.25434
ADF3	Chr07.g43830	R-se4	0.866309
CAM5	Chr07.g41622	R-se4	0.860579
AT1G10630	Chr02.g08169	R-se4	0.850072
AT3G43810	Chr07.g41252	R-se4	0.833651
AT3G48140	Chr03.g16059	R-se4	0.826313
AT1G69230	Chr03.g16346	R-se4	0.825654
AT2G23090	Chr02.g13496	R-se4	0.823462
AT5G24910	Chr07.g44398	R-se4	0.819284
AT5G16040	Chr02.g08877	R-se4	0.819276
AT5G25450	Chr05.g33739	R-se4	0.809448
ELF5A-1	Chr06.g35805	R-se4	0.808483
AT3G01390	Chr07.g43618	R-se4	0.806571
AT5G46020	Chr01.g04976	R-se4	0.80393
AT1G51650	Chr02.g09825	R-se4	0.803026
CAF1b	Chr07.g43075	R-se4	0.801193
ACT7	Chr02.g12511	R-se4	0.800667
RAB1C	Chr03.g18198	R-se4	0.799063
SP1L1	Chr06.g35885	R-se4	0.796759
SAH7	Chr03.g22042	R-se4	0.796626
AT3G02790	Chr07.g45370	R-se4	0.79644
SAR2	Chr03.g22246	R-se4	0.795416
AT4G24920	Chr03.g18491	R-se4	0.795096
AT1G64230	Chr04.g24409	R-se4	0.790711
AT1G64230	Chr01.g00696	R-se4	0.789592
AT5G65430	Chr03.g21662	R-se4	0.785059
SKP1	Chr02.g14390	R-se4	0.78226
NTF2B	Chr06.g36634	R-se4	0.781599
AT4G00585	Chr04.g24776	R-se4	0.779264
AT1G75630	Chr05.g33460	R-se4	0.77871
HIT3	Chr07.g41274	R-se4	0.775064
AT5G14670	Chr06.g35398	R-se4	0.77481
SCE1	Chr02.g13632	R-se4	0.773026
AT1G23750	Chr06.g35377	R-se4	0.77239
AT3G18410	Chr03.g16505	R-se4	0.770718
PRF3	Chr02.g15010	R-se4	0.770057
AT1G10630	Chr07.g41896	R-se4	0.769489
GRF2	Chr03.g21813	R-se4	0.769161
CIB22	Chr05.g30550	R-se4	0.768975
ROC3	Chr05.g28906	R-se4	0.768161
AT4G23630	Chr04.g24477	R-se4	0.768078
GAPC2	Chr06.g36510	R-se4	0.764482
AT2G02050	Chr06.g35212	R-se4	0.763562
AT5G03300	Chr07.g43575	R-se4	0.763012
ATDAD1	Chr05.g28739	R-se4	0.762578
AT4G13940	Chr06.g38049	R-se4	0.762053
AT2G47690	Chr05.g33273	R-se4	0.761008
AT1G48440	Chr03.g15861	R-se4	0.759896
SUMO2	Chr01.g04127	R-se4	0.759478
AT2G21870	Chr02.g12637	R-se4	0.758521
NRS/ER	Chr03.g17739	R-se4	0.757015
AT5G13490	Chr04.g28396	R-se4	0.755423
AT4G16450	Chr01.g07682	R-se4	0.754575
AT3G43810	Chr07.g41261	R-se4	0.752706
AT5G59890	Chr01.g01725	R-se4	0.750578
AT5G20500	Chr06.g39594	R-se4	0.749381
TRX2	Chr02.g08399	R-se4	0.748265
AT2G31490	Chr06.g39647	R-se4	0.748168
SDH7	Chr03.g16035	R-se4	0.747947
AT3G17020	Chr06.g37109	R-se4	0.746994
AT2G20760	Chr01.g07085	R-se4	0.74616
UGT88A1	Chr04.g22741	R-se4	0.7458
AT3G52730	Chr07.g43223	R-se4	0.745075
AT2G01660	Chr06.g35435	R-se4	0.745026
AT2G25520	Chr02.g15329	R-se4	0.744628
AT1G27350	Chr06.g36626	R-se4	0.744294
AT4G22310	Chr05.g34270	R-se4	0.743895
UBC7	Chr01.g01676	R-se4	0.743622
AT1G02500	Chr07.g41931	R-se4	0.741841
TUA2	Chr02.g13300	R-se4	0.741751
AT1G79010	Chr03.g19777	R-se4	0.740454
AT1G29850	Chr01.g06595	R-se4	0.738784
AT3G03070	Chr04.g22341	R-se4	0.736008
FKBP15-1	Chr05.g32126	R-se4	0.735642
AT4G21105	Chr01.g02642	R-se4	0.734045
CRT1b	Chr07.g44625	R-se4	0.733962
AT1G78870	Chr01.g05042	R-se4	0.733841
AT1G21651	Chr05.g33541	R-se4	0.728775
AT5G42190	Chr05.g34169	R-se4	0.72862
AT2G02760	Chr06.g35676	R-se4	0.727733
AT1G04760	Chr01.g06070	R-se4	0.72724
AT2G47470	Chr07.g44638	R-se4	0.726281
EMP1	Chr05.g33802	R-se4	0.726052
COX6B	Chr03.g21811	R-se4	0.725403
RALFL34	Chr02.g13677	R-se4	0.723561
TUF	Chr03.g17407	R-se4	0.722215
AT3G03100	Chr04.g22356	R-se4	0.721764
AT3G53610	Chr07.g43814	R-se4	0.721714
AT1G53910	Chr02.g10034	R-se4	0.72149
AT3G60820	Chr04.g25058	R-se4	0.721466
AT5G20090	Chr03.g16950	R-se4	0.720596
RAB7B	Chr05.g30073	R-se4	0.717784
AT4G24920	Chr03.g16894	R-se4	0.716885
HB6	Chr02.g13028	R-se4	0.715973
AT4G29735	Chr02.g14875	R-se4	0.71523
NFD2	Chr03.g17247	R-se4	0.71508
CNX1	Chr03.g16742	R-se4	0.714905
AT5G64130	Chr02.g11592	R-se4	0.713052
AT3G14075	Chr02.g10126	R-se4	0.71142
AT1G01170	Chr01.g02927	R-se4	0.711058
MEE32	Chr07.g44933	R-se5	0.797962
MEE32	Chr07.g44932	R-se5	0.794523
PHR2	Chr05.g33285	R-se5	0.787085
UMAMIT7	Chr03.g18059	R-se5	0.77804
LAC14	Chr05.g33906	R-se5	0.771732
AT4G30660	Chr02.g15634	R-se5	0.767993
scpl18	Chr05.g29176	R-se5	0.76768
GSTL2	Chr04.g23857	R-se5	0.765111
UGT84A1	Chr05.g29406	R-se5	0.760448
scpl18	Chr05.g29165	R-se5	0.75391
AT1G22410	Chr02.g12994	R-se5	0.753252
TRX1	Chr05.g34034	R-se5	0.748689
LAC14	Chr05.g31106	R-se5	0.744086
AT1G20950	Chr03.g19301	R-se5	0.741827
AT1G11840	Chr01.g07532	R-se5	0.741597
MAPR2	Chr05.g33788	R-se5	0.741511
FBA8	Chr07.g43334	R-se5	0.734171
AT1G47530	Chr05.g33888	R-se5	0.732019
scpl18	Chr05.g29169	R-se5	0.7317
AT3G19390	Chr01.g06806	R-se5	0.729298
AT2G47115	Chr07.g41901	R-se5	0.728154
AT1G26761	Chr06.g35769	R-se5	0.727989
AT4G03520	Chr02.g11879	R-se5	0.727698
GLIP1	Chr02.g10204	R-se5	0.727427
AT5G66120	Chr02.g14375	R-se5	0.726097
AT3G59480	Chr06.g38715	R-se5	0.724974
c-NAD-MDH1	Chr06.g40194	R-se5	0.722683
LAC14	Chr05.g31167	R-se5	0.718633
AT2G18900	Chr06.g39277	R-se5	0.717482
scpl18	Chr05.g29159	R-se5	0.713655
AT3G08590	Chr07.g44428	R-se5	0.713191
AT5G67480	Chr02.g13459	R-se5	0.711601
AT1G02816	Chr05.g33296	R-se5	0.709496
AT1G02816	Chr05.g33297	R-se5	0.702965
AHA10	Chr02.g09973	R-se5	0.699996
AT4G24204	Chr02.g13524	R-se5	0.699762
scpl18	Chr06.g39599	R-se5	0.695246
EMB2024	Chr04.g22471	R-se5	0.694911
scpl18	Chr05.g29175	R-se5	0.692507
LOS2	Chr07.g43359	R-se5	0.691476
AT1G79550	Chr01.g05676	R-se5	0.691196
scpl18	Chr05.g29160	R-se5	0.686266
TOM1	Chr01.g07461	R-se5	0.685608
ABCC10	Chr03.g17414	R-se5	0.681484
AT1G47480	Chr05.g29706	R-se5	0.675627
AOC3	Chr03.g20722	R-se5	0.669121
G6PD2	Chr02.g09425	R-se5	0.664334
SIP4	Chr01.g00900	R-se5	0.660598
TRA2	Chr06.g36755	R-se5	0.657094
scpl18	Chr06.g39270	R-se5	0.65552
AT1G19190	Chr05.g29703	R-se5	0.655185
AT3G60340	Chr04.g25364	R-se5	0.652076
MEE32	Chr02.g12567	R-se5	0.650696
LAC14	Chr05.g31195	R-se5	0.644247
AT2G21340	Chr05.g30450	R-se5	0.642942
TTG2	Chr07.g43731	R-se5	0.64269
MYB3	Chr05.g34290	R-se5	0.640279
AT1G68030	Chr07.g42397	R-se5	0.637439
AT1G05675	Chr02.g15687	R-se5	0.636553
AT1G68300	Chr06.g36156	R-se5	0.635716
LAC14	Chr02.g10050	R-se5	0.635611
AT3G17210	Chr04.g26009	R-se5	0.635298
ADT6	Chr01.g02636	R-se5	0.635098
CXE12	Chr05.g29708	R-se5	0.633656
AT4G21760	Chr01.g07437	R-se5	0.632155
GSTL2	Chr04.g23858	R-se5	0.631748
AT5G49740	Chr03.g19400	R-se5	0.63025
AT1G79840	Chr02.g10686	R-se5	0.628294
TT8	Chr05.g33004	R-se5	0.627683
AT1G16360	Chr07.g41711	R-se5	0.627366
DHAR2	Chr04.g23805	R-se5	0.6249
AT5G41040	Chr05.g32199	R-se5	0.624224
SPL3	Chr01.g06980	R-se5	0.624058
CYP81D3	Chr05.g34679	R-se5	0.623497
AT4G02340	Chr01.g07098	R-se5	0.619817
CUE1	Chr03.g17200	R-se5	0.618716
CXE12	Chr06.g37713	R-se5	0.617611
MYB4	Chr03.g15938	R-se5	0.604967
AT1G47480	Chr05.g29722	R-se5	0.604521
AT2G48020	Chr05.g33093	R-se5	0.602721
AT3G07510	Chr05.g32041	R-se5	0.601815
AT1G08970	Chr06.g37661	R-se5	0.595854
STR18	Chr02.g14350	R-se5	0.595454
GLIP1	Chr02.g10234	R-se5	0.590875
AT2G02148	Chr06.g35174	R-se5	0.588161
COPT5	Chr05.g34954	R-se5	0.587377
AT2G26720	Chr01.g07620	R-se5	0.587324
AT1G08280	Chr01.g03829	R-se5	0.58503
MYB66	Chr03.g18098	R-se5	0.583496
AT3G28430	Chr07.g43050	R-se5	0.579417
AT5G49740	Chr03.g19402	R-se5	0.573269
HTB4	Chr01.g01758	R-se6	0.901949
HTB4	Chr01.g00824	R-se6	0.901377
AT3G53730	Chr01.g01744	R-se6	0.900791
AT3G53730	Chr01.g01704	R-se6	0.897456
HTB4	Chr01.g01723	R-se6	0.890738
AT3G53730	Chr01.g01700	R-se6	0.883019
HTA10	Chr01.g07367	R-se6	0.879084
HTB4	Chr01.g01711	R-se6	0.878924
HTA7	Chr07.g44751	R-se6	0.876353
AT5G02560	Chr01.g01727	R-se6	0.873826
HTB4	Chr01.g01757	R-se6	0.872568
AT3G53730	Chr01.g01698	R-se6	0.867145
AT3G53730	Chr01.g01750	R-se6	0.858729
AT4G27230	Chr01.g04517	R-se6	0.855005
H2AXA	Chr05.g33105	R-se6	0.838956
AT5G24080	Chr01.g00429	R-se6	0.838188
AT2G30620	Chr07.g45137	R-se6	0.814337
HTB4	Chr01.g01756	R-se6	0.813039
HMGA	Chr06.g35416	R-se6	0.812741
HTB4	Chr01.g01709	R-se6	0.800223
AT3G53730	Chr03.g16676	R-se6	0.798187
AT3G54560	Chr05.g32872	R-se6	0.778808
AT3G53730	Chr04.g23713	R-se6	0.773361
AT1G09200	Chr01.g00423	R-se6	0.768984
AT3G53730	Chr04.g23837	R-se6	0.767672
H2AXA	Chr07.g44905	R-se6	0.766358
AT1G09200	Chr02.g09120	R-se6	0.750033
AT1G09200	Chr01.g00434	R-se6	0.706018
H2AXA	Chr05.g33107	R-se6	0.692205
AT5G23860	Chr07.g44038	R-se6	0.645976
AT3G48710	Chr03.g16854	R-se6	0.618314
TOPII	Chr04.g28256	R-se6	0.617648
TUA2	Chr02.g08434	R-se6	0.604646
IQD6	Chr05.g34870	R-se6	0.592445
AT5G23420	Chr06.g35072	R-se6	0.5717
AT4G15790	Chr06.g37363	R-se6	0.567376
AT4G14310	Chr06.g40112	R-se6	0.563704
AT2G36200	Chr07.g43153	R-se6	0.548126
CKS1	Chr01.g02448	R-se6	0.540962
POLD4	Chr02.g12645	R-se6	0.529894
TK1a	Chr02.g09368	R-se6	0.529617
AT2G07170	Chr06.g39727	R-se6	0.51897
TSO2	Chr02.g07886	R-se6	0.516987
AT5G53480	Chr07.g44189	R-se6	0.516347
AT5G62550	Chr03.g16162	R-se6	0.512896
TUB2	Chr01.g01393	R-se6	0.502088
AT1G20696	Chr02.g14160	R-se6	0.501581
AT4G39630	Chr02.g12756	R-se6	0.494601
CDKB1;2	Chr07.g44427	R-se6	0.487661
AT1G04340	Chr06.g40290	R-se6	0.46773
SWEET2	Chr01.g06628	R-se7	0.897983
AT4G31985	Chr02.g15568	R-se7	0.897108
AT3G53740	Chr04.g22846	R-se7	0.889787
AT3G10950	Chr03.g18329	R-se7	0.888166
AT3G56340	Chr04.g23259	R-se7	0.887289
AT4G34555	Chr01.g03694	R-se7	0.887284
AT3G22230	Chr02.g09557	R-se7	0.886827
AT5G02960	Chr03.g20587	R-se7	0.886558
AT3G47370	Chr04.g23039	R-se7	0.885566
AT4G18100	Chr05.g32109	R-se7	0.885397
AT2G19750	Chr02.g14486	R-se7	0.884448
AT1G07070	Chr07.g44045	R-se7	0.88391
AT2G46780	Chr04.g24205	R-se7	0.88263
AT3G06680	Chr06.g37147	R-se7	0.882153
AT3G16080	Chr02.g10734	R-se7	0.88171
RPS13A	Chr04.g23038	R-se7	0.881287
AT2G19740	Chr02.g14970	R-se7	0.879338
AT2G27710	Chr01.g07534	R-se7	0.878816
AT5G61170	Chr03.g16298	R-se7	0.878634
AT1G70600	Chr06.g36368	R-se7	0.878615
UBQ5	Chr06.g35547	R-se7	0.878319
AT5G03850	Chr03.g16230	R-se7	0.877645
AT1G09590	Chr07.g42651	R-se7	0.877156
AT5G51890	Chr06.g37354	R-se7	0.876845
AT5G57290	Chr06.g39373	R-se7	0.876771
RPS28	Chr07.g42866	R-se7	0.876768
AT3G53740	Chr07.g43858	R-se7	0.876765
AT5G09500	Chr07.g45135	R-se7	0.876067
AT2G09990	Chr06.g37705	R-se7	0.87466
AT2G36170	Chr04.g22470	R-se7	0.874211
AT5G04800	Chr07.g43081	R-se7	0.873704
AT5G02960	Chr01.g01975	R-se7	0.873689
RS27A	Chr06.g36786	R-se7	0.873031
AT1G70600	Chr02.g08134	R-se7	0.872519
AT4G16720	Chr03.g18086	R-se7	0.870645
AT3G16080	Chr05.g34375	R-se7	0.870058
AT2G27710	Chr07.g43299	R-se7	0.870006
AT2G27530	Chr07.g43220	R-se7	0.869751
AT2G32060	Chr02.g11221	R-se7	0.869421
RPL16B	Chr01.g06758	R-se7	0.869069
AT2G09990	Chr03.g18232	R-se7	0.868228
NDPK1	Chr04.g25289	R-se7	0.86732
AT1G67430	Chr06.g36558	R-se7	0.867304
AT5G61170	Chr02.g08619	R-se7	0.866199
AT3G49910	Chr02.g09880	R-se7	0.865548
AT5G02610	Chr04.g23813	R-se7	0.865328
AT3G57490	Chr02.g10906	R-se7	0.865306
AT3G11500	Chr07.g43157	R-se7	0.865139
emb2386	Chr05.g33326	R-se7	0.863749
AT1G26880	Chr06.g35721	R-se7	0.862778
AT3G55280	Chr04.g23781	R-se7	0.860661
AT2G36170	Chr07.g43140	R-se7	0.860131
AT4G27090	Chr06.g40126	R-se7	0.859322
RPS11-BETA	Chr07.g41659	R-se7	0.85904
AT5G27770	Chr05.g33282	R-se7	0.857688
AT2G40010	Chr04.g23448	R-se7	0.857668
STV1	Chr03.g17692	R-se7	0.857414
AT3G12390	Chr04.g27061	R-se7	0.856405
BTF3	Chr03.g15779	R-se7	0.856214
AT4G18100	Chr01.g06615	R-se7	0.854679
AT2G34480	Chr02.g09691	R-se7	0.854595
AT5G59240	Chr01.g04041	R-se7	0.854565
AT1G08360	Chr01.g03795	R-se7	0.854532
AT2G37190	Chr01.g02232	R-se7	0.85347
AT1G74270	Chr04.g23497	R-se7	0.851869
AT4G25740	Chr03.g17511	R-se7	0.851194
STV1	Chr07.g43406	R-se7	0.849464
AT3G10610	Chr07.g41475	R-se7	0.848788
AT1G36240	Chr05.g31346	R-se7	0.848596
AT2G33370	Chr05.g32550	R-se7	0.847757
AT2G19730	Chr02.g10424	R-se7	0.847173
AT2G19730	Chr02.g14966	R-se7	0.847105
AT2G18110	Chr04.g28454	R-se7	0.845882
AT1G26880	Chr02.g08447	R-se7	0.84534
AT2G37270	Chr07.g42843	R-se7	0.84462
AT1G26910	Chr01.g00803	R-se7	0.843746
AT5G28060	Chr02.g15695	R-se7	0.843745
AT1G36240	Chr03.g22067	R-se7	0.843466
AT5G58420	Chr01.g01030	R-se7	0.843084
AT3G05590	Chr05.g33300	R-se7	0.843058
AT5G39850	Chr02.g08436	R-se7	0.842537
PGY2	Chr04.g22411	R-se7	0.841546
TCTP	Chr06.g37326	R-se7	0.840714
AT1G74050	Chr07.g42497	R-se7	0.840029
AT1G74060	Chr04.g28469	R-se7	0.839269
AT5G48760	Chr06.g37875	R-se7	0.838382
RPS18C	Chr06.g37775	R-se7	0.83732
AT2G43460	Chr07.g45405	R-se7	0.835045
AT5G59850	Chr04.g23757	R-se7	0.834457
AT5G19510	Chr06.g37538	R-se7	0.834329
AT4G34555	Chr04.g26000	R-se7	0.832966
AT1G48830	Chr06.g39201	R-se7	0.832699
AT3G52580	Chr07.g43139	R-se7	0.831789
AT3G52580	Chr01.g06518	R-se7	0.83171
AT1G43170	Chr05.g31250	R-se7	0.831595
AT3G56340	Chr01.g00888	R-se7	0.829553
AT5G59850	Chr01.g01760	R-se7	0.829509
AT3G62870	Chr02.g07854	R-se7	0.829125
AT3G49910	Chr02.g13435	R-se7	0.828612
AT4G05320	Chr01.g07419	R-se8	0.822621
AT1G65720	Chr07.g41774	R-se8	0.81302
AT4G14710	Chr06.g40650	R-se8	0.790085
AT4G27130	Chr01.g04460	R-se8	0.770028
MDAR1	Chr07.g43302	R-se8	0.764164
AT1G02305	Chr07.g42052	R-se8	0.762451
NBR1	Chr03.g17117	R-se8	0.748033
APA1	Chr01.g04175	R-se8	0.74226
AT2G41430	Chr02.g12051	R-se8	0.739652
GPX6	Chr03.g17625	R-se8	0.739364
PDE149	Chr07.g43738	R-se8	0.727632
AT4G16380	Chr01.g07707	R-se8	0.724945
AT4G19420	Chr03.g19036	R-se8	0.711834
GSTU19	Chr01.g05441	R-se8	0.699577
AT4G25670	Chr04.g22786	R-se8	0.693784
AT1G66200	Chr07.g41610	R-se8	0.69319
AT1G71950	Chr02.g11619	R-se8	0.691487
AT2G47890	Chr05.g33176	R-se8	0.683472
PHT1;4	Chr05.g32684	R-se8	0.675758
AT1G27290	Chr06.g36638	R-se8	0.653214
AT3G15260	Chr01.g04883	R-se8	0.64766
AT5G61640	Chr03.g17052	R-se8	0.642778
AT2G21970	Chr02.g12721	R-se8	0.642589
AT2G34660	Chr01.g06357	R-se8	0.639419
AT2G35940	Chr07.g42998	R-se8	0.637081
AT2G47070	Chr06.g36911	R-se8	0.629455
AT4G03510	Chr01.g07044	R-se8	0.626959
AT4G34950	Chr05.g28830	R-se8	0.623676
AT1G06620	Chr06.g40249	R-se8	0.614691
AT4G26220	Chr02.g14960	R-se8	0.614284
AT1G72680	Chr03.g16708	R-se8	0.597595
AT5G19440	Chr04.g28197	R-se8	0.587887
AT5G20700	Chr02.g14686	R-se8	0.587843
AT1G32540	Chr03.g18540	R-se8	0.586581
AT4G16520	Chr03.g18010	R-se8	0.577559
AAE3	Chr03.g17631	R-se8	0.566338
AT1G74410	Chr03.g16245	R-se8	0.563479
AT3G61220	Chr04.g24774	R-se8	0.560019
AT1G19310	Chr05.g33895	R-se8	0.558782
AT4G33950	Chr03.g18277	R-se8	0.555635
AT5G58950	Chr01.g07008	R-se8	0.55015
AT1G17620	Chr02.g10341	R-se8	0.548198
AT3G52740	Chr01.g03799	R-se8	0.545165
WRKY35	Chr03.g22177	R-se8	0.54503
GSTU19	Chr01.g05438	R-se8	0.541768
AT1G31850	Chr03.g18935	R-se8	0.533236
AT1G18720	Chr06.g35758	R-se8	0.528902
AT1G56700	Chr07.g44541	R-se8	0.525013
AT2G17760	Chr02.g14415	R-se8	0.515254
AT4G16520	Chr04.g25202	R-se8	0.51503
TBL39	Chr02.g11657	R-se8	0.513023
AT3G07760	Chr03.g20769	R-se8	0.512784
EMB2719	Chr01.g05870	R-se8	0.508818
AT5G52990	Chr04.g22604	R-se8	0.50679
EFE	Chr02.g09249	R-se8	0.499457
NADP-ME1	Chr02.g15047	R-se8	0.496338
ABCG39	Chr01.g02647	R-se8	0.495497
AT4G30190	Chr06.g39320	R-se8	0.495222
AT2G24520	Chr05.g34298	R-se8	0.491851
PIN3	Chr06.g35590	R-se8	0.490066
AT5G38900	Chr02.g08730	R-se8	0.488748
AT1G60010	Chr06.g35324	R-se8	0.487921
PYD2	Chr01.g03163	R-se8	0.485834
AT4G33980	Chr05.g29597	R-se8	0.484217
AT3G45780	Chr01.g01891	R-se8	0.48156
GRF12	Chr03.g21901	R-se8	0.477282
AT1G18980	Chr03.g16091	R-se8	0.476262
UGT73B2	Chr05.g29511	R-se8	0.475041
EXL2	Chr05.g30967	R-se8	0.470793
AT2G45400	Chr04.g25075	R-se8	0.464227
WUS	Chr04.g22769	R-se8	0.46407
AT3G10190	Chr02.g12017	R-se8	0.461566
GAE6	Chr06.g38036	R-se8	0.450866
LRR	Chr03.g21225	R-se8	0.44712
HB6	Chr03.g21790	R-se8	0.444395
AT3G18280	Chr03.g16000	R-se8	0.444206
AT1G31940	Chr03.g18815	R-se8	0.444122
AT5G25280	Chr02.g15497	R-se8	0.438175
AT2G27830	Chr01.g02623	R-se8	0.437045
HB-2	Chr03.g18129	R-se8	0.435371
AT3G05500	Chr07.g44739	R-se8	0.434943
AT3G23610	Chr06.g37643	R-se8	0.434694
AT4G18530	Chr07.g45362	R-se8	0.433375
AT3G26100	Chr06.g36423	R-se8	0.432823
WRKY40	Chr02.g11232	R-se8	0.426304
AT5G18130	Chr07.g41016	R-se8	0.417953
AT5G54400	Chr01.g04691	R-se8	0.417318
AT1G52245	Chr02.g15211	R-se8	0.412403
MLO12	Chr04.g23946	R-se8	0.404832
TET3	Chr01.g01977	R-se8	0.396671
AT1G32690	Chr03.g18617	R-se8	0.394299
AT2G21180	Chr05.g28919	R-se8	0.391771
AT5G02230	Chr07.g43895	R-se8	0.386416
UGT74F2	Chr02.g15686	R-se8	0.384656
AT2G46150	Chr03.g17465	R-se8	0.381598
AT3G23600	Chr05.g33042	R-se8	0.379735
AT1G80530	Chr02.g15496	R-se8	0.379006

## Sheet: Supplementary Table S5
Table S5. cDNA sequence and encoded amino acid sequence of RO6G37307 gene
name	Sequence composition
cDNA	ATGGCGCCTTCCAAAAAGACAATGTTGTTTGTGTGCCTCTTGGTTGCTGC AGTGGCAGTAGTTGTTCCGATAGCTCAAGGGCAGATCAGTATTGGAGGC CTCATCCCGGCTCTTCTTGGTGTCATCCGCGTCCAAGGCACAGTCTTTTG CAGTGCCAATGGTGGTGCCACCGTTGGTACCAACGGCACCATTCTCACC CCAGCATTTGCAAATGCTACGGTCCAACTACGTTGCGGAGCAGGAAATG GTACTGTGTTTGGAACTGCGCAGACCAACTCCAACGGAGCGTTTTCAAT CATGTTAGACTATTCCTTCTTTACACTACCTCAAATATTGTCCGGATGCCG TGCTGTGGTTACAACACCACTTGCCAGTTGCAACACCACCCTCGC…
Amino acid	MAPSKKTMLFVCLLVAAVAVVVPIAQGQISIGGLIPALLGVIRVQGTVFCSANGGATVGTNGTILTPAFANATVQLRCGAGNGTVFGTAQTNSNGAFSIMLDYSFFTLPQILSGCRAVVTPLASCNTTLASTGTLTSTLTSLGSTTAGPLLIFNISANLFVRT
